# Supplementary material for: Admixture Mapping Reveals Evidence for Multiple Mitonuclear Incompatibilities in Swordtail Fish Hybrids
Source: Mol Ecol. 2025 Sep 16;34(22):e70106. doi: 10.1111/mec.70106 (PMC12617070; doi:10.1111/mec.70106)
Supplement: Supplementary file 1 — Data S1: | [file MEC-34-e70106-s001.zip]

Archive with 3 entries (3 files):
- mec70106-sup-0001-FigureS1-S24-TableS1-S6.pdf
- mec70106-sup-0002-TableS3.xlsx
- mec70106-sup-0003-TableS6.xlsx
